# Supplementary material for: Production of Vespa tropica Hyaluronidase by Pichia pastoris
Source: J Fungi (Basel). 2024 Dec 11;10(12):854. doi: 10.3390/jof10120854 (PMC11676926; doi:10.3390/jof10120854)
Supplement: Supplementary file 1 [file jof-10-00854-s001.zip]

Archive with 1 entries (1 files):
- jof-3317009-supplementary.pdf
